# Supplementary material for: Optimising gravimetric method interpretation using population-specific blood densities among Indonesian pregnant women: A cross-sectional study
Source: PLoS One. 2026 Jan 8;21(1):e0339391. doi: 10.1371/journal.pone.0339391 (PMC12782393; doi:10.1371/journal.pone.0339391)
Supplement: S2 File — (XLSX) [file pone.0339391.s002.xlsx]

## Sheet: Data
Maternal age (years)	Categorical-Maternal age (years)	Pre-pregnant BMI (kg/m2)	Categorical-Pre-pregnant BMI (kg/m2)	Weight gain (kg)	Categorical-Weight gain (kg)	Indoor room temperature (oC)	Outdoor room temperature (oC)	Weight difference (blood mass) (g)	Blood density (g/mL)
20	20-34	22.31	18.5-22.9 (Normal)	9	Less 10.0	28.0	27.0	5.47	1094
44	35 or older	26.67	25.0 or over (Obese)	14	10.0-14.9	28.0	27.0	4.67	0.934
24	20-34	27.68	25.0 or over (Obese)	19	15.0 or over	27.0	28.0	5.05	1010
29	20-34	20.55	18.5-22.9 (Normal)	8	Less 10.0	27.0	26.0	5.40	1080
25	20-34	18.26	Less 18.5 (Underweight)	10	10.0-14.9	26.0	27.0	5.37	1074
25	20-34	20.31	18.5-22.9 (Normal)	18	15.0 or over	26.0	26.0	4.80	0.960
37	35 or older	33.12	25.0 or over (Obese)	3	Less 10.0	26.0	26.0	5.66	1132
28	20-34	30.47	25.0 or over (Obese)	7	Less 10.0	27.0	26.0	5.75	1150
35	35 or older	20.44	18.5-22.9 (Normal)	22	15.0 or over	27.0	26.0	5.72	1144
28	20-34	27.29	25.0 or over (Obese)	11	10.0-14.9	26.9	26.7	5.65	1130
27	20-34	22.31	18.5-22.9 (Normal)	20	15.0 or over	26.9	26.7	5.91	1182
29	20-34	22.27	18.5-22.9 (Normal)	10	10.0-14.9	26.9	26.7	5.64	1128
27	20-34	19.98	18.5-22.9 (Normal)	16	15.0 or over	26.0	26.0	5.58	1116
24	20-34	30.30	25.0 or over (Obese)	9	Less 10.0	28.0	28.0	5.74	1148
28	20-34	30.86	25.0 or over (Obese)	8	Less 10.0	28.0	28.0	5.97	1194
29	20-34	23.12	23.0-24.9 (Overweight)	8	Less 10.0	26.0	26.0	5.77	1154
36	35 or older	28.52	25.0 or over (Obese)	9	Less 10.0	26.0	26.0	5.06	1012
20	20-34	19.88	18.5-22.9 (Normal)	6	Less 10.0	26.0	26.0	5.67	1134
26	20-34	23.92	23.0-24.9 (Overweight)	15	15.0 or over	26.0	26.0	5.45	1090
24	20-34	19.88	18.5-22.9 (Normal)	7	Less 10.0	26.0	26.0	5.77	1154
26	20-34	33.73	25.0 or over (Obese)	10	10.0-14.9	26.0	26.0	5.78	1156
29	20-34	23.44	23.0-24.9 (Overweight)	5	Less 10.0	25.0	26.0	5.60	1120
27	20-34	23.73	23.0-24.9 (Overweight)	7	Less 10.0	26.0	26.0	5.75	1150
20	20-34	17.80	Less 18.5 (Underweight)	10	10.0-14.9	27.0	28.0	5.04	1008
34	20-34	26.17	25.0 or over (Obese)	5	Less 10.0	26.0	26.0	5.20	1040
24	20-34	17.19	Less 18.5 (Underweight)	14	10.0-14.9	29.0	29.0	5.40	1080
22	20-34	22.89	18.5-22.9 (Normal)	20	15.0 or over	30	30	4.95	0.990
24	20-34	21.91	18.5-22.9 (Normal)	13	10.0-14.9	28.0	29.0	4.89	0.978
28	20-34	25.89	25.0 or over (Obese)	7	Less 10.0	29.0	29.0	4.79	0.958
29	20-34	23.44	23.0-24.9 (Overweight)	16	15.0 or over	27.0	27.0	5.32	1064
32	20-34	23.51	23.0-24.9 (Overweight)	6	Less 10.0	28.0	27.0	4.87	0.974
32	20-34	20.55	18.5-22.9 (Normal)	10	10.0-14.9	27.0	28.0	4.92	0.984
26	20-34	25.46	25.0 or over (Obese)	12	10.0-14.9	27.0	28.1	5.52	1104
29	20-34	19.05	18.5-22.9 (Normal)	9	Less 10.0	27.0	28.0	5.54	1108
17	Under 20	19.38	18.5-22.9 (Normal)	10	10.0-14.9	28.0	29.0	5.14	1028
26	20-34	20.81	18.5-22.9 (Normal)	6	Less 10.0	29.0	30.0	4.74	0.948
26	20-34	27.69	25.0 or over (Obese)	10	10.0-14.9	26.0	27.0	5.30	1060
26	20-34	23.53	23.0-24.9 (Overweight)	7	Less 10.0	28.0	28.0	5.15	1030
23	20-34	20.55	18.5-22.9 (Normal)	12	10.0-14.9	28.0	28.0	4.30	0.860
25	20-34	22.60	18.5-22.9 (Normal)	7	Less 10.0	26.0	26.0	4.58	0.916
29	20-34	27.69	25.0 or over (Obese)	15	15.0 or over	25.0	25.0	5.00	1000
27	20-34	27.01	25.0 or over (Obese)	15	15.0 or over	28.0	28.0	5.10	1020
39	35 or older	22.31	18.5-22.9 (Normal)	10	10.0-14.9	26.0	27.0	5.12	1024
31	20-34	21.10	18.5-22.9 (Normal)	11	10.0-14.9	26.0	27.0	5.02	1004
